# Supplementary material for: Discovery of 2′,6-Bis(4-hydroxybenzyl)-2-acetylcyclohexanone, a Novel FtsZ Inhibitor
Source: Molecules. 2022 Oct 18;27(20):6993. doi: 10.3390/molecules27206993 (PMC9610434; doi:10.3390/molecules27206993)
Supplement: Supplementary file 1 [file molecules-27-06993-s001.zip]

Archive with 1 entries (1 files):
- molecules-1977304-supplementary.pdf
